# Supplementary material for: Cryo-EM structure of an early precursor of large ribosomal subunit reveals a half-assembled intermediate
Source: Protein Cell. 2018 Mar 19;10(2):120–30. doi: 10.1007/s13238-018-0526-7 (PMC6340896; doi:10.1007/s13238-018-0526-7)
Supplement: Supplementary file 1 — Supplementary material 1 (XLSX 25 kb) [file 13238_2018_526_MOESM1_ESM.xlsx]

## Sheet: RSAF
Sample	Group	Residue Number	Rpf1-TAP	Ssf1-TAP
SpC of references			518	561
90S RSAF			3.41	4.04
Pre40S RSAF			0.31	0.09
Pre60S RSAF			34.89	31.97
RPS RSAF			18.74	6.25
RPL RSAF			36.4	31.02
Total RSAF			154.15	111.65
% of pre60S AF and RPL			46.24	56.42
RRP5	pre60S D1/90S	1729	0.28	0.17
NOC2	pre60S D1	710	0.54	0.09
MAK21	pre60S D1	1025	0.12	0.11
PWP1	pre60S D1	576	0.06	0.02
NOP12	pre60S D1	459	0.03	0.01
BRX1	pre60S D1	291	0.74	0.73
EBP2	pre60S D1	427	0.85	0.92
ERB1	pre60S D1	807	1.21	1.26
YTM1	pre60S D1	460	0.96	1.05
NOP7	pre60S D1	605	1.12	0.92
CIC1	pre60S D1	376	1.02	0.97
HAS1	pre60S D1	505	1.1	1.15
RLP7	pre60S D1	322	0.74	0.78
NOP15	pre60S D1	220	0.44	0.29
NOP16	pre60S D1	231	1.51	1.22
MRT4	pre60S D2	236	0.56	0.93
RPF1	pre60S D2	295	1.47	1.07
MAK16	pre60S D2	306	0.5	0.44
NSA1	pre60S D2	463	1.08	1.07
NOP4	pre60S D2	685	0.18	0.08
RRP1	pre60S D2	278	0.95	1.09
DRS1	pre60S D3	752	1.24	1.02
PUF6	pre60S D4	656	0.43	0.57
NIP7	pre60S D5	181	0.65	1.03
NOP2	pre60S D5	618	1.28	1.02
FPR3	pre60S D5	411	0.87	0.95
FPR4	pre60S D5	392	0.8	0.95
RPF2	pre60S D5	344	0.47	0.65
RRS1	pre60S D5	203	0.93	0.41
LOC1	pre60S D5	204	0.92	0.98
TIF6	pre60S D6	245	0.43	0.39
RLP24	pre60S D6	199	0.35	0.58
NOG1	pre60S D6	647	1.5	1.07
NOP53	pre60S D6	455	0.02	0.03
MAK11	pre60S	468	0.51	0.88
DBP10	pre60S	995	0.67	0.34
SSF1	pre60S	453	1.15	1.69
SSF2	pre60S	453	0.91	0
RRP15	pre60S	250	0.75	1.49
RRP14	pre60S	434	0.61	0.79
DBP9	pre60S	594	0.93	0.63
DBP7	pre60S	742	0.02	0.34
RRB1	pre60S	511	0.56	0.36
NUG1	pre60S	520	0.27	0.22
YBL028C	pre60S	106	0.33	0.24
NSA2	pre60S	261	0.43	0.15
NOG2	pre60S	486	0.09	0.04
RSA4	pre60S	515	0	0.01
SDA1	pre60S	767	0	0.01
RIX1	pre60S	763	0.05	0
IPI3	pre60S	555	0.01	0
MDN1	pre60S	4910	0	0
NOC3	pre60S	663	0.55	0.04
SPB4	pre60S	606	0.01	0
SPB1	pre60S	841	0.32	0.01
RIX7	pre60S	837	0.04	0
CGR1	pre60S	120	0.06	0
LAS1	pre60S	502	0.01	0.01
MTR2	pre60S	184	0.04	0
RIA1	pre60S	1110	0	0.01
URB1	pre60S	1764	0.05	0.14
URB2	pre60S	1174	0.02	0
NOP8	pre60S	484	0	0.01
RSA3	pre60S	220	0.03	0.03
DBP6	pre60S	629	0	0.01
MAK5	pre60S	773	0.22	0.1
DBP2	pre60S	546	0.09	0
DBP3	pre60S	523	0.04	0.04
KEM1	pre60S	1528	0.05	0.18
RRP17	pre60S	235	0.18	0.08
REX4	pre60S	289	0.07	0.02
JIP5	pre60S	492	0.26	0
NOP13	pre60S	403	0.05	0.06
YNL022C	pre60S	490	0.11	0
YBR141C	pre60S	337	0.06	0
RPL1A	RPL	217	0.42	0.47
RPL2A	RPL	254	0.77	0.18
RPL3	RPL	387	1.51	1.43
RPL4A	RPL	362	1.04	0.94
RPL5	RPL	297	1.24	0.84
RPL6A	RPL	176	1.43	0.62
RPL7A	RPL	244	1.8	1.74
RPL8A	RPL	256	1.58	1.43
RPL9A	RPL	191	1.46	1.51
RPL10	RPL	221	0.5	0.32
RPL11A	RPL	174	1.16	1.33
RPL12A	RPL	165	1.35	0.74
RPL13A	RPL	199	1.37	0.87
RPL14A	RPL	138	0.81	1.21
RPL15A	RPL	204	0.79	0.76
RPL16A	RPL	199	1.09	0.52
RPL17A	RPL	184	1.02	0.94
RPL18A	RPL	186	1.05	0.83
RPL19A	RPL	189	0.85	0.31
RPL20A	RPL	172	1.95	0.9
RPL21A	RPL	160	0.44	0.52
RPL22A	RPL	121	0.29	0.32
RPL23A	RPL	137	0.15	1.03
RPL24A	RPL	155	0.27	0.17
RPL25	RPL	142	0.64	1.45
RPL26A	RPL	127	1.37	1.47
RPL27A	RPL	136	1.69	1.37
RPL28	RPL	149	0.47	0.3
RPL30	RPL	105	1.06	0.86
RPL31A	RPL	113	0.74	0.28
RPL32	RPL	130	0.91	1.04
RPL33A	RPL	107	0.85	0.48
RPL34A	RPL	121	0.17	0.32
RPL35A	RPL	120	0.76	1.07
RPL36A	RPL	100	0.77	0.96
RPL37A	RPL	88	0.24	0.22
RPL38	RPL	78	0.8	0.16
RPL39	RPL	51	0.14	0
RPL40A	RPL	128	0	0.35
RPL42A	RPL	106	0.13	0
RPL43A	RPL	92	0.53	0.14
RPP0	RPL	312	0.27	0.25
RPP1A	RPL	106	0.26	0.12
RPP2A	RPL	106	0.25	0.23
RPS0A	RPS	252	0.42	0
RPS1A	RPS	255	0.49	0.05
RPS2	RPS	254	0.38	0.03
RPS3	RPS	240	0.67	0
RPS4A	RPS	261	0.88	0.07
RPS5	RPS	225	0.43	0.06
RPS6A	RPS	236	0.92	0.03
RPS7A	RPS	190	0.62	0.2
RPS8A	RPS	200	0.35	0.13
RPS9A	RPS	197	0.89	0.26
RPS10A	RPS	105	0.27	0
RPS11A	RPS	156	0.36	0.16
RPS12	RPS	143	0.63	0.31
RPS13	RPS	151	0.74	0.26
RPS14A	RPS	137	0.92	0.19
RPS15	RPS	142	0.29	0.09
RPS16A	RPS	143	0.88	0.45
RPS17A	RPS	136	0.77	0.19
RPS18A	RPS	146	0.67	0.18
RPS19A	RPS	144	0.68	0.18
RPS20	RPS	121	0.63	0.16
RPS21A	RPS	87	0.56	0
RPS22A	RPS	130	0.97	2.42
RPS23A	RPS	145	0.19	0.04
RPS24A	RPS	135	0.77	0.24
RPS25A	RPS	108	0.26	0.24
RPS26A	RPS	119	0.23	0.11
RPS27A	RPS	82	0.34	0
RPS28A	RPS	67	0.42	0.1
RPS29A	RPS	56	0.75	0
RPS30A	RPS	63	0.33	0.1
RPS31	RPS	152	0.5	0
ASC1	RPS	319	0.52	0
UTP9	90S-UTPA	575	0.02	0.04
NAN1	90S-UTPA	896	0.02	0.04
UTP15	90S-UTPA	513	0.03	0.03
UTP4	90S-UTPA	776	0	0.02
UTP8	90S-UTPA	713	0.02	0.02
UTP10	90S-UTPA	1769	0.08	0.07
DIP2	90S-UTPB	943	0	0.01
UTP13	90S-UTPB	817	0.03	0.01
NOP1	90S-U3	327	0.6	0.51
NOP56	90S-U3	504	0.28	0.55
NOP58	90S-U3	511	0.3	0.38
SNU13	90S-U3	126	0.22	0.61
BUD21	90S-5ETS	214	0.1	0
UTP7	90S-5ETS	554	0	0.02
UTP11	90S-5ETS	250	0.03	0
MPP10	90S-MPP10	593	0.05	0
IMP3	90S-MPP10	183	0.04	0
FCF1	90S-5ETS	189	0.04	0
ENP2	90S-5	707	0.01	0
BFR2	90S-5	534	0.03	0.01
ESF1	90S-5=	628	0.02	0.01
UTP23	90S-C=	254	0.08	0.03
CBF5	90S-C= HACA	483	0.1	0.33
NHP2	90S-C= HACA	156	0.13	0.16
NOP10	90S-C= HACA	58	0	0.22
GAR1	90S-C= HACA	205	0.14	0.09
RRP5	90S-C	1729	0.28	0.17
UTP22	90S-C	1237	0.07	0.18
ROK1	90S-C Hel	564	0.01	0
NSR1	90S-C=	414	0.08	0.19
MRD1	90S-C=	887	0.01	0
EMG1	90S-3	252	0.06	0
NOP6	90S-3=	225	0.06	0.03
BMS1	90S-late	1183	0.04	0.02
RCL1	90S-late	367	0.02	0.04
KRE33	90S-late	1056	0.03	0.03
NOP14	90S-late	810	0.06	0.05
UTP20	90S-late	2493	0.03	0.02
UTP14	90S-late	899	0.01	0
ENP1	90S-late/pre40S	483	0.01	0
PNO1	90S-late/pre40S	274	0.1	0
RRP12	90S-late/pre40S	1228	0.07	0.09
ECM16	90S Hel	1267	0.01	0
DBP8	90S Hel	431	0.02	0
PRP43	90S/60S Hel	767	0.05	0.01
CMS1	90S-minor	291	0.02	0.04
NOB1	pre40S	459	0.02	0
CSL4	exosome	292	0.02	0
POP1	Rnase MRP	875	0	0.01

## Sheet: SCPHR
Sample	Group	Residue Number	Rpf1-TAP	Ssf1-TAP
SpC of references			518	561
90S SCPHR			48.96	62.87
Pre40S SCPHR			4.41	1.47
Pre60S SCPHR			500.3	497.19
RPS SCPHR			268.8	97.14
RPL SCPHR			521.9	482.5
Total SCPHR			2210.46	1736.46
% of pre60S AF and RPL			46.24	56.42
RRP5	pre60S D1/90S	1729	4.05	2.6
NOC2	pre60S D1	710	7.75	1.41
MAK21	pre60S D1	1025	1.76	1.76
PWP1	pre60S D1	576	0.87	0.35
NOP12	pre60S D1	459	0.44	0.22
BRX1	pre60S D1	291	10.65	11.34
EBP2	pre60S D1	427	12.18	14.29
ERB1	pre60S D1	807	17.35	19.58
YTM1	pre60S D1	460	13.7	16.3
NOP7	pre60S D1	605	16.03	14.38
CIC1	pre60S D1	376	14.63	15.16
HAS1	pre60S D1	505	15.84	17.82
RLP7	pre60S D1	322	10.56	12.11
NOP15	pre60S D1	220	6.36	4.55
NOP16	pre60S D1	231	21.65	19.05
MRT4	pre60S D2	236	8.05	14.41
RPF1	pre60S D2	295	21.02	16.61
MAK16	pre60S D2	306	7.19	6.86
NSA1	pre60S D2	463	15.55	16.63
NOP4	pre60S D2	685	2.63	1.31
RRP1	pre60S D2	278	13.67	16.91
DRS1	pre60S D3	752	17.82	15.82
PUF6	pre60S D4	656	6.1	8.84
NIP7	pre60S D5	181	9.39	16.02
NOP2	pre60S D5	618	18.28	15.86
FPR3	pre60S D5	411	12.41	14.84
FPR4	pre60S D5	392	11.48	14.8
RPF2	pre60S D5	344	6.69	10.17
RRS1	pre60S D5	203	13.3	6.4
LOC1	pre60S D5	204	13.24	15.2
TIF6	pre60S D6	245	6.12	6.12
RLP24	pre60S D6	199	5.03	9.05
NOG1	pre60S D6	647	21.48	16.69
NOP53	pre60S D6	455	0.22	0.44
MAK11	pre60S	468	7.26	13.68
DBP10	pre60S	995	9.65	5.23
SSF1	pre60S	453	16.56	26.27
SSF2	pre60S	453	13.02	0
RRP15	pre60S	250	10.8	23.2
RRP14	pre60S	434	8.76	12.21
DBP9	pre60S	594	13.3	9.76
DBP7	pre60S	742	0.27	5.26
RRB1	pre60S	511	8.02	5.68
NUG1	pre60S	520	3.85	3.46
YBL028C	pre60S	106	4.72	3.77
NSA2	pre60S	261	6.13	2.3
NOG2	pre60S	486	1.23	0.62
RSA4	pre60S	515	0	0.19
SDA1	pre60S	767	0	0.13
RIX1	pre60S	763	0.66	0
IPI3	pre60S	555	0.18	0
MDN1	pre60S	4910	0.04	0
NOC3	pre60S	663	7.84	0.6
SPB4	pre60S	606	0.17	0
SPB1	pre60S	841	4.64	0.12
RIX7	pre60S	837	0.6	0
CGR1	pre60S	120	0.83	0
LAS1	pre60S	502	0.2	0.2
MTR2	pre60S	184	0.54	0
RIA1	pre60S	1110	0	0.09
URB1	pre60S	1764	0.74	2.15
URB2	pre60S	1174	0.26	0
NOP8	pre60S	484	0	0.21
RSA3	pre60S	220	0.45	0.45
DBP6	pre60S	629	0	0.16
MAK5	pre60S	773	3.1	1.55
DBP2	pre60S	546	1.28	0
DBP3	pre60S	523	0.57	0.57
KEM1	pre60S	1528	0.65	2.81
RRP17	pre60S	235	2.55	1.28
REX4	pre60S	289	1.04	0.35
JIP5	pre60S	492	3.66	0
NOP13	pre60S	403	0.74	0.99
YNL022C	pre60S	490	1.63	0
YBR141C	pre60S	337	0.89	0
RPL1A	RPL	217	5.99	7.37
RPL2A	RPL	254	11.02	2.76
RPL3	RPL	387	21.71	22.22
RPL4A	RPL	362	14.92	14.64
RPL5	RPL	297	17.85	13.13
RPL6A	RPL	176	20.45	9.66
RPL7A	RPL	244	25.82	27.05
RPL8A	RPL	256	22.66	22.27
RPL9A	RPL	191	20.94	23.56
RPL10	RPL	221	7.24	4.98
RPL11A	RPL	174	16.67	20.69
RPL12A	RPL	165	19.39	11.52
RPL13A	RPL	199	19.6	13.57
RPL14A	RPL	138	11.59	18.84
RPL15A	RPL	204	11.27	11.76
RPL16A	RPL	199	15.66	8.08
RPL17A	RPL	184	14.67	14.67
RPL18A	RPL	186	15.05	12.9
RPL19A	RPL	189	12.17	4.76
RPL20A	RPL	172	27.91	13.95
RPL21A	RPL	160	6.25	8.13
RPL22A	RPL	121	4.13	4.96
RPL23A	RPL	137	2.19	16.06
RPL24A	RPL	155	3.87	2.58
RPL25	RPL	142	9.15	22.54
RPL26A	RPL	127	19.69	22.83
RPL27A	RPL	136	24.26	21.32
RPL28	RPL	149	6.71	4.7
RPL30	RPL	105	15.24	13.33
RPL31A	RPL	113	10.62	4.42
RPL32	RPL	130	13.08	16.15
RPL33A	RPL	107	12.15	7.48
RPL34A	RPL	121	2.48	4.96
RPL35A	RPL	120	10.83	16.67
RPL36A	RPL	100	11	15
RPL37A	RPL	88	3.41	3.41
RPL38	RPL	78	11.54	2.56
RPL39	RPL	51	1.96	0
RPL40A	RPL	128	0	5.47
RPL42A	RPL	106	1.89	0
RPL43A	RPL	92	7.61	2.17
RPP0	RPL	312	3.85	3.85
RPP1A	RPL	106	3.77	1.89
RPP2A	RPL	106	3.64	3.64
RPS0A	RPS	252	5.95	0
RPS1A	RPS	255	7.06	0.78
RPS2	RPS	254	5.51	0.39
RPS3	RPS	240	9.58	0
RPS4A	RPS	261	12.64	1.15
RPS5	RPS	225	6.22	0.89
RPS6A	RPS	236	13.14	0.42
RPS7A	RPS	190	8.95	3.16
RPS8A	RPS	200	5	2
RPS9A	RPS	197	12.82	4.1
RPS10A	RPS	105	3.81	0
RPS11A	RPS	156	5.13	2.56
RPS12	RPS	143	9.09	4.9
RPS13	RPS	151	10.6	3.97
RPS14A	RPS	137	13.14	2.92
RPS15	RPS	142	4.23	1.41
RPS16A	RPS	143	12.59	6.99
RPS17A	RPS	136	11.03	2.94
RPS18A	RPS	146	9.59	2.74
RPS19A	RPS	144	9.72	2.78
RPS20	RPS	121	9.09	2.48
RPS21A	RPS	87	8.05	0
RPS22A	RPS	130	13.85	37.69
RPS23A	RPS	145	2.76	0.69
RPS24A	RPS	135	11.11	3.7
RPS25A	RPS	108	3.7	3.7
RPS26A	RPS	119	3.36	1.68
RPS27A	RPS	82	4.88	0
RPS28A	RPS	67	5.97	1.49
RPS29A	RPS	56	10.71	0
RPS30A	RPS	63	4.76	1.59
RPS31	RPS	152	7.24	0
ASC1	RPS	319	7.52	0
UTP9	90S-UTPA	575	0.35	0.7
NAN1	90S-UTPA	896	0.22	0.67
UTP15	90S-UTPA	513	0.39	0.39
UTP4	90S-UTPA	776	0	0.39
UTP8	90S-UTPA	713	0.28	0.28
UTP10	90S-UTPA	1769	1.13	1.13
DIP2	90S-UTPB	943	0	0.21
UTP13	90S-UTPB	817	0.49	0.12
NOP1	90S-U3	327	8.56	7.95
NOP56	90S-U3	504	3.97	8.53
NOP58	90S-U3	511	4.31	5.87
SNU13	90S-U3	126	3.17	9.52
BUD21	90S-5ETS	214	1.4	0
UTP7	90S-5ETS	554	0	0.36
UTP11	90S-5ETS	250	0.4	0
MPP10	90S-MPP10	593	0.67	0
IMP3	90S-MPP10	183	0.55	0
FCF1	90S-5ETS	189	0.53	0
ENP2	90S-5	707	0.14	0
BFR2	90S-5	534	0.37	0.19
ESF1	90S-5=	628	0.32	0.16
UTP23	90S-C=	254	1.18	0.39
CBF5	90S-C= HACA	483	1.45	5.18
NHP2	90S-C= HACA	156	1.92	2.56
NOP10	90S-C= HACA	58	0	3.45
GAR1	90S-C= HACA	205	1.95	1.46
RRP5	90S-C	1729	4.05	2.6
UTP22	90S-C	1237	0.97	2.83
ROK1	90S-C Hel	564	0.18	0
NSR1	90S-C=	414	1.21	2.9
MRD1	90S-C=	887	0.11	0
EMG1	90S-3	252	0.79	0
NOP6	90S-3=	225	0.89	0.44
BMS1	90S-late	1183	0.59	0.25
RCL1	90S-late	367	0.27	0.54
KRE33	90S-late	1056	0.47	0.47
NOP14	90S-late	810	0.86	0.74
UTP20	90S-late	2493	0.44	0.28
UTP14	90S-late	899	0.11	0
ENP1	90S-late/pre40S	483	0.21	0
PNO1	90S-late/pre40S	274	1.46	0
RRP12	90S-late/pre40S	1228	1.06	1.47
ECM16	90S Hel	1267	0.16	0
DBP8	90S Hel	431	0.23	0
PRP43	90S/60S Hel	767	0.78	0.13
CMS1	90S-minor	291	0.34	0.69
NOB1	pre40S	459	0.22	0
CSL4	exosome	292	0.34	0
POP1	Rnase MRP	875	0	0.11
