# Supplementary material for: Cryo-EM structure of an early precursor of large ribosomal subunit reveals a half-assembled intermediate
Source: Protein Cell. 2018 Mar 19;10(2):120–30. doi: 10.1007/s13238-018-0526-7 (PMC6340896; doi:10.1007/s13238-018-0526-7)
Supplement: Supplementary file 2 — Supplementary material 2 (XLSX 16 kb) [file 13238_2018_526_MOESM2_ESM.xlsx]

## Sheet: Rpf1-TAP
Protein1-Protein2	Peptide1-Peptide2	#Spec-Rpf1	Best E-value	CA distance (A)	Actually measured distance
Inter-Molecular
P35178|RRP1_YEAST(239)-P0CX49|RL18A_YEAST(133)	IKEDLFSDTR(2)-APKGQNTLILR(3):0	37	4.14e-20	18.3
P0CX43|RL1A_YEAST(196)-P40991|NOP2_YEAST(564)	KNWQNVGSLVVK(1)-EKETAAR(2):0	18	6.42e-12
P53136|NSA1_YEAST(14)-P38805|RPF1_YEAST(72)	LLVSCVDSGSIKEVLCNIGTDTSVQSALQPFHVAPHLAEGLK(12)-VYDETINKEVEGDEDDLMR(8):0	14	8.34e-37	19.6	Nsa1(14)-Rpf1(88)
P38911|FKBP3_YEAST(48)-P0C0W1|RS22A_YEAST(82)	ITMAALNPEAIDEENKPSTLR(16)-FNVKIGDIEK(4):0	11	9.47e-08
P20484|MAK11_YEAST(135)-Q07915|RLP24_YEAST(118)	IYDLQKR(6)-EKDFLR(2):0	7	7.59e-10
P53136|NSA1_YEAST(168)-P06103|EIF3B_YEAST(139)	SGLLHIIKK(8)-KIIK(1):0	7	1.23e-10
P11484|HSP75_YEAST(58)-P32589|HSP7F_YEAST(273)	LIGDAAKNQAALNPR(7)-ILTAAEKLK(7):0	4	1.18e-09
P32476|ERG1_YEAST(414)-P22147|XRN1_YEAST(1292)	SYDSVINVLSVALYSLFAADSDNLKALQKGCFK(29)-AHDLLNFIKKDTNEK(9):0	4	1.9e-05
P26785|RL16B_YEAST(113)-P14126|RL3_YEAST(153)	IFEGIPPPYDKK(11)-KYASVVR(1):0	4	1.61e-11	22.3
P38805|RPF1_YEAST(2)-P32892|DRS1_YEAST(687)	ALGNEINITNK(1)-NSKVLGALSR(3):0	3	1.71e-09
P0CX43|RL1A_YEAST(91)-P37302|APE3_YEAST(78)	SCGVDAMSVDDLKK(13)-LQDKIK(4):0	3	7.09e-08
P40212|RL13B_YEAST(117)-Q03532|HAS1_YEAST(110)	LKEYQSK(2)-FKPR(2):0	2	7.98e-05	22.5
P53136|NSA1_YEAST(168)-P46995|SET2_YEAST(225)	SGLLHIIKK(8)-KILK(1):0	2	1.22e-06
P0CX43|RL1A_YEAST(39)-P34241|URB1_YEAST(957)	NFLETVELQVGLKNYDPQR(13)-LFNEGKTIK(6):0	2	1.96e-07
P53136|NSA1_YEAST(71)-P06103|EIF3B_YEAST(139)	NSGVVELVKISK(9)-KIIK(1):0	1	3.4e-09
P35178|RRP1_YEAST(232)-P0CX49|RL18A_YEAST(133)	TPLADVIAIFQDIVADYNNSKVLR(21)-APKGQNTLILR(3):0	1	1.51e-07	9
P05743|RL26A_YEAST(113)-P13186|KIN2_YEAST(515)	LHLDKDR(5)-LAKLQR(3):0	1	2.5e-07
P32892|DRS1_YEAST(683)-P38805|RPF1_YEAST(2)	RTWFQSESDKK(10)-ALGNEINITNK(1):0	1	3.84e-07
P00924|ENO1_YEAST(255)-Q12019|MDN1_YEAST(2707)	IGLDCASSEFFKDGK(12)-KHYFADEFDNLIR(1):0	1	4.39e-07
P0CX49|RL18A_YEAST(159)-P53131|PRP43_YEAST(766)	HFGMGPHKGK(8)-HSKK(3):0	1	7.73e-07
P0CX43|RL1A_YEAST(39)-P05737|RL7A_YEAST(158)	NFLETVELQVGLKNYDPQR(13)-GFGKINKQR(7):0	1	1.25e-06
P26784|RL16A_YEAST(134)-P05738|RL9A_YEAST(63)	KYTTLGK(1)-KHVAALR(1):0	1	1.48e-06	13.6
O14455|RL36B_YEAST(16)-Q03532|HAS1_YEAST(188)	KVTQMTPAPK(1)-GFVFKNLK(5):0	1	1.75e-06	27.3	L36(32)-Has1(188)
P40693|RLP7_YEAST(198)-P47122|NPA3_YEAST(96)	VIAPYVVIGKPSLSSIR(10)-LVEQKK(5):0	1	2.3e-06
P53136|NSA1_YEAST(168)-Q12389|DBP10_YEAST(840)	SGLLHIIKK(8)-WDKK(3):0	1	2.66e-06
P0CX43|RL1A_YEAST(39)-P46655|SYEC_YEAST(442)	NFLETVELQVGLKNYDPQR(13)-KLQWMVDK(1):0	1	3.6e-06
P00925|ENO2_YEAST(79)-P00924|ENO1_YEAST(5)	GVMNAVNNVNNVIAAAFVKANLDVK(19)-AVSKVYAR(4):0	1	8.93e-06
P06169|PDC1_YEAST(232)-Q04660|ERB1_YEAST(599)	AETKKLIDLTQFPAFVTPMGK(4)-KLSWHR(1):0	1	5.7e-05
Intra-Molecular
P00359|G3P3_YEAST(63)-P00359|G3P3_YEAST(71)	YAGEVSHDDKHIIVDGK(10)-KIATYQER(1):0	46	5.84e-19
P33201|MRT4_YEAST(204)-P33201|MRT4_YEAST(168)	QALILKQFGIAASEFK(6)-NKFEIPTK(2):0	41	3.53e-14
P00924|ENO1_YEAST(397)-P00924|ENO1_YEAST(409)	TGQIKTGAPAR(5)-LAKLNQLLR(3):0	35	7.64e-12
P06169|PDC1_YEAST(212)-P06169|PDC1_YEAST(345)	DAKNPVILADACCSR(3)-GYKPVAVPAR(3):0	33	5.68e-17
P00950|PMG1_YEAST(17)-P00950|PMG1_YEAST(31)	HGQSEWNEKNLFTGWVDVK(9)-LSAKGQQEAAR(4):0	24	9.64e-18
P53136|NSA1_YEAST(147)-P53136|NSA1_YEAST(168)	LVDGFVTLCPIKK(12)-SGLLHIIKK(8):0	22	3.35e-20
P02994|EF1A_YEAST(242)-P02994|EF1A_YEAST(253)	TLLEAIDAIEQPSRPTDKPLR(18)-LPLQDVYKIGGIGTVPVGR(8):0	22	1.73e-25
P32324|EF2_YEAST(2)-P32324|EF2_YEAST(61)	VAFTVDQMR(1)-KDEQER(1):0	21	1.69e-10
P14832|CYPH_YEAST(42)-P14832|CYPH_YEAST(29)	ALCTGEKGFGYAGSPFHR(7)-LYNDIVPKTAENFR(8):0	21	2.36e-19
Q04660|ERB1_YEAST(702)-Q04660|ERB1_YEAST(724)	GDNLIASSFDKR(11)-YHEKAVR(4):0	20	1.14e-08
P00549|KPYK1_YEAST(30)-P00549|KPYK1_YEAST(42)	TSIIGTIGPKTNNPETLVALR(10)-KAGLNIVR(1):0	20	7.42e-11
P32324|EF2_YEAST(50)-P32324|EF2_YEAST(2)	AGIISAAKAGEAR(8)-VAFTVDQMR(1):0	18	5.28e-15
P10962|MAK16_YEAST(164)-P10962|MAK16_YEAST(157)	AIEKELMDR(4)-KALVAAKIEK(7):0	14	5.46e-11
P40693|RLP7_YEAST(138)-P40693|RLP7_YEAST(181)	TTYDGKPALLFIVR(6)-LTKNVYPLLK(3):0	13	1.27e-20
P06169|PDC1_YEAST(233)-P06169|PDC1_YEAST(327)	KLIDLTQFPAFVTPMGK(1)-NATFPGVQMKFVLQK(10):0	12	2.66e-14
P0C2H8|RL31A_YEAST(61)-P0C2H8|RL31A_YEAST(65)	LAPELNQAIWKR(11)-GVKGVEYR(3):0	12	1.23e-13
P00330|ADH1_YEAST(319)-P00330|ADH1_YEAST(207)	SPIKVVGLSTLPEIYEK(4)-VLGIDGGEGKEELFR(10):0	11	1.38e-10
P0CX82|RL19A_YEAST(21)-P0CX82|RL19A_YEAST(19)	KVWLDPNETSEIAQANSR(1)-LAASVVGVGKR(10):0	11	7.49e-07
P05743|RL26A_YEAST(37)-P05743|RL26A_YEAST(46)	RVLLSAPLSKELR(10)-AQYGIKALPIR(6):0	10	3.17e-09
P36160|RPF2_YEAST(97)-P36160|RPF2_YEAST(233)	KNNMTFIR(1)-LDFKIGR(4):0	10	4.43e-16
P53136|NSA1_YEAST(148)-P53136|NSA1_YEAST(168)	KDSSNNTFVAATK(1)-SGLLHIIKK(8):0	10	6.83e-13
P0C0W9|RL11A_YEAST(164)-P0C0W9|RL11A_YEAST(174)	TTKEDTVSWFKQK(11)-YDADVLDK(8):0	10	1.61e-15
P00560|PGK_YEAST(32)-P00560|PGK_YEAST(74)	VDFNVPLDGKK(10)-NEKYSLAPVAK(3):0	9	3.61e-13
P0CX35|RS4A_YEAST(174)-P0CX35|RS4A_YEAST(198)	ITDFIKFDAGK(6)-IGTIVHKER(7):0	9	2.43e-14
P26784|RL16A_YEAST(91)-P26784|RL16A_YEAST(96)	GMVSHKTAR(6)-GKAALER(2):0	8	2.89e-09
Q12024|YTM1_YEAST(138)-Q12024|YTM1_YEAST(151)	TWDLSGNVQKQYSGHSGPIR(10)-AVKYISNTR(3):0	8	3.35e-08
P0C2H6|RL27A_YEAST(67)-P0C2H6|RL27A_YEAST(116)	TKIKPFIK(2)-KAFEER(1):0	8	4.68e-11
P0CX43|RL1A_YEAST(91)-P0CX43|RL1A_YEAST(95)	SCGVDAMSVDDLKK(13)-LNKNKK(3):0	8	1.46e-11
P36080|RRP14_YEAST(172)-P36080|RRP14_YEAST(180)	KKNLEALR(2)-SKLQAK(2):0	7	1.91e-09
P32892|DRS1_YEAST(448)-P32892|DRS1_YEAST(610)	AATKLTQEFVR(4)-SLTQGKALGR(6):0	7	8.56e-10
P26785|RL16B_YEAST(176)-P26785|RL16B_YEAST(169)	KVSSASAAASESDVAK(1)-SAEYYAKK(7):0	7	8.57e-16
P38789|SSF1_YEAST(327)-P38789|SSF1_YEAST(125)	AIKLTELGPR(3)-FLKRPK(3):0	7	7.99e-08
P05743|RL26A_YEAST(108)-P05743|RL26A_YEAST(116)	LVITKLHLDKDR(5)-KALIQR(1):0	7	1.99e-15
P15790|CSK21_YEAST(286)-P15790|CSK21_YEAST(317)	IVKVLGTSDFEK(3)-KPWHR(1):0	7	1.29e-11
P15646|FBRL_YEAST(121)-P15646|FBRL_YEAST(102)	NMAPGESVYGEKR(12)-GKEDLLVTK(2):0	7	3.16e-11
P11484|HSP75_YEAST(58)-P11484|HSP75_YEAST(73)	LIGDAAKNQAALNPR(7)-NTVFDAKR(7):0	7	2.5e-11
P0C0W9|RL11A_YEAST(87)-P0C0W9|RL11A_YEAST(174)	VKEYQLR(2)-YDADVLDK(8):0	7	5.04e-08
Q04373|PUF6_YEAST(119)-Q04373|PUF6_YEAST(115)	KSGTQVQQIK(1)-KMQR(1):0	6	3.37e-06
P05744|RL33A_YEAST(92)-P05744|RL33A_YEAST(57)	NNLPAKTFGASVR(6)-ASKEVR(3):0	6	1.3e-07
P10664|RL4A_YEAST(104)-P10664|RL4A_YEAST(108)	MFAPTKTWR(6)-KWNVK(1):0	6	1.6e-11
P0CX49|RL18A_YEAST(116)-P0CX49|RL18A_YEAST(98)	IVKAGGECITLDQLAVR(3)-IFEFPKTTVAALR(6):0	6	1.44e-14
Q02326|RL6A_YEAST(143)-P05739|RL6B_YEAST(151)	VVDKALIAEIK(4)-KTPLLK(1):0	6	2.76e-09
P0C0W9|RL11A_YEAST(174)-P0C0W9|RL11A_YEAST(87)	YDADVLDK(8)-VKEYQLR(2):0	5	4.85e-14
P0CX35|RS4A_YEAST(155)-P0CX35|RS4A_YEAST(198)	YPDPNIKVNDTVK(7)-IGTIVHKER(7):0	5	1.3e-07
P32892|DRS1_YEAST(683)-P32892|DRS1_YEAST(687)	RTWFQSESDKK(10)-NSKVLGALSR(3):0	5	1.81e-10
P32324|EF2_YEAST(50)-P32324|EF2_YEAST(61)	AGIISAAKAGEAR(8)-KDEQER(1):0	5	1.42e-08
Q04660|ERB1_YEAST(639)-Q04660|ERB1_YEAST(675)	SKGIIMDAK(2)-KLLPGAR(1):0	5	2.25e-07
P05737|RL7A_YEAST(53)-P05737|RL7A_YEAST(66)	NAAYQKEYETAER(6)-NIIQAKR(6):0	5	5.64e-09
P11484|HSP75_YEAST(140)-P11484|HSP75_YEAST(161)	KVEKAVITVPAYFNDAQR(1)-QATKDAGAISGLNVLR(4):0	5	1.97e-19
P10664|RL4A_YEAST(332)-P10664|RL4A_YEAST(321)	LNPYAKVFAAEK(6)-NKQVLLR(2):0	5	3.36e-10
P0CX31|RS24A_YEAST(21)-P0CX31|RS24A_YEAST(11)	KQFVVDVLHPNR(1)-KVISNPLLAR(1):0	5	2.7e-21
P11484|HSP75_YEAST(608)-P11484|HSP75_YEAST(603)	VVTKAMSSR(4)-AEVGLKR(6):0	4	2.52e-10
Q02892|NOG1_YEAST(607)-Q02892|NOG1_YEAST(601)	MAKMER(3)-SKADR(2):0	4	5.02e-07
P40212|RL13B_YEAST(81)-P40212|RL13B_YEAST(117)	GFTLAEVKAAGLTAAYAR(8)-LKEYQSK(2):0	4	1.15e-08
P40991|NOP2_YEAST(380)-P40991|NOP2_YEAST(384)	NTGCVFANDANKSR(12)-TKSLIANIHR(2):0	4	3.84e-07
P00358|G3P2_YEAST(267)-P00358|G3P2_YEAST(258)	AAAEGKLK(6)-KVVK(1):0	4	2.21e-06
P11484|HSP75_YEAST(161)-P11484|HSP75_YEAST(428)	QATKDAGAISGLNVLR(4)-NTTVPTIKR(8):0	4	1.12e-08
P34760|TSA1_YEAST(29)-P34760|TSA1_YEAST(132)	TAVVDGVFDEVSLDKYKGK(15)-GLFIIDPKGVIR(8):0	3	2.59e-08
P35691|TCTP_YEAST(166)-P35691|TCTP_YEAST(1)	HGIVEEKI(7)-MIIYK(1):0	3	1.83e-08
P19097|FAS2_YEAST(284)-P19097|FAS2_YEAST(248)	LGSEADAKAFLDSMAQK(8)-KYLQTR(1):0	3	1.06e-10
P29311|BMH1_YEAST(51)-P29311|BMH1_YEAST(125)	NLLSVAYKNVIGAR(8)-VFYYKMK(5):0	3	1.54e-06
Q07915|RLP24_YEAST(125)-Q07915|RLP24_YEAST(118)	KLVESNPELLR(1)-EKDFLR(2):0	3	8.1e-10
Q12024|YTM1_YEAST(447)-Q12024|YTM1_YEAST(419)	VGIISAGQDKK(10)-EDKSVQK(3):0	3	5.97e-08
P05743|RL26A_YEAST(113)-P05743|RL26A_YEAST(116)	LHLDKDR(5)-KALIQR(1):0	3	7.94e-07
P05740|RL17A_YEAST(13)-P05740|RL17A_YEAST(27)	YGATSTNPAKSASAR(10)-VSFKNTR(4):0	3	1.56e-05
P02994|EF1A_YEAST(170)-P02994|EF1A_YEAST(178)	FQEIVKETSNFIK(6)-KVGYNPK(1):0	3	2.13e-07
P02829|HSP82_YEAST(611)-P02829|HSP82_YEAST(594)	KTFEISPK(1)-IMKAQALR(3):0	3	3.94e-09
P00549|KPYK1_YEAST(161)-P00549|KPYK1_YEAST(135)	IIYVDDGVLSFQVLEVVDDKTLK(20)-NITKVISAGR(4):0	3	3.08e-11
P14126|RL3_YEAST(340)-P14126|RL3_YEAST(349)	KSLYTNTSR(1)-KALEEVSLK(1):0	3	8.34e-11
P11484|HSP75_YEAST(573)-P11484|HSP75_YEAST(608)	SKIEAALSDALAALQIEDPSADELR(2)-VVTKAMSSR(4):0	3	1.2e-07
P35178|RRP1_YEAST(211)-P35178|RRP1_YEAST(204)	KTPLADVIAIFQDIVADYNNSK(1)-KIAESAK(1):0	2	1.35e-05
P18562|UPP_YEAST(123)-P18562|UPP_YEAST(105)	LFYEKLPEDISER(5)-IGKILIQR(3):0	2	1.38e-06
P26784|RL16A_YEAST(91)-P26784|RL16A_YEAST(60)	GMVSHKTAR(6)-KATAFNK(1):0	2	9.58e-07
P31116|DHOM_YEAST(269)-P31116|DHOM_YEAST(276)	LSDYDKDLTQLK(6)-KEAATENK(1):0	2	1.54e-08
Q02892|NOG1_YEAST(383)-Q02892|NOG1_YEAST(387)	TPFIPESVKNLK(9)-KYDPEDPNRR(1):0	2	6.18e-06
Q04373|PUF6_YEAST(148)-Q04373|PUF6_YEAST(119)	EKLSNEIWELSK(2)-KSGTQVQQIK(1):0	2	2.82e-10
P53136|NSA1_YEAST(168)-P53136|NSA1_YEAST(173)	SGLLHIIKK(8)-GEDKK(4):0	2	2.57e-06
P05756|RS13_YEAST(39)-P05756|RS13_YEAST(43)	LSSESVIEQIVKYAR(12)-KGLTPSQIGVLLR(1):0	2	1.41e-06
O13516|RS9A_YEAST(154)-O13516|RS9A_YEAST(138)	LDSEKHIDFAPTSPFGGARPGR(5)-HIAVGKQIVNIPSFMVR(6):0	2	4.69e-12
P17076|RL8A_YEAST(122)-P29453|RL8B_YEAST(111)	SKQDASPKPYAVK(2)-LTKEAAAIAEGK(3):0	2	1.09e-09
Q07896|NOC3_YEAST(175)-Q07896|NOC3_YEAST(138)	NPNTCKFSMLALVPVFK(6)-ILQLKEDIADLVTK(5):0	1	5.8e-18
P02829|HSP82_YEAST(610)-P02829|HSP82_YEAST(594)	DSSMSSYMSSKK(11)-IMKAQALR(3):0	1	1.88e-13
P20484|MAK11_YEAST(245)-P20484|MAK11_YEAST(242)	KYNTNGTCVR(1)-NAAVLKLR(6):0	1	1.72e-11
Q12389|DBP10_YEAST(704)-Q12389|DBP10_YEAST(708)	NPDDEMAVFMKR(11)-KQLAPIQR(1):0	1	9.22e-10
Q12159|YRA1_YEAST(79)-Q12159|YRA1_YEAST(70)	EVKVNVEGLPR(3)-VAKLLDTTR(3):0	1	3.96e-09
P00950|PMG1_YEAST(47)-P00950|PMG1_YEAST(2)	KVYPDVLYTSK(1)-PKLVLVR(1):0	1	1.52e-08
P53927|NOP15_YEAST(194)-P53927|NOP15_YEAST(201)	GITKPVKQLK(7)-DNMKQK(4):0	1	6.79e-08
P05748|RL15A_YEAST(83)-P05748|RL15A_YEAST(72)	GATYGKPTNQGVNELK(6)-KRPVPK(1):0	1	9.64e-08
P0CX41|RL23A_YEAST(40)-P0CX41|RL23A_YEAST(71)	NLYIIAVKGSGSR(8)-KKVMPAIVVR(1):0	1	2.3e-07
Q04373|PUF6_YEAST(148)-Q04373|PUF6_YEAST(143)	EKLSNEIWELSK(2)-TPPLPKQIR(6):0	1	2.66e-07
P0CS90|HSP77_YEAST(72)-P0CS90|HSP77_YEAST(83)	TTPSVVAFTKEGER(10)-LVGIPAKR(7):0	1	3.34e-07
Q12389|DBP10_YEAST(228)-Q12389|DBP10_YEAST(155)	ELAMQTFNVFKDFAR(11)-KGFR(1):0	1	3.52e-07
P14126|RL3_YEAST(281)-P14126|RL3_YEAST(349)	TSINHKIYR(6)-KALEEVSLK(1):0	1	5.49e-07
P12709|G6PI_YEAST(157)-P12709|G6PI_YEAST(151)	KITDVVNIGIGGSDLGPVMVTEALK(1)-SGEWKGYTGK(5):0	1	9.16e-07
Q04660|ERB1_YEAST(370)-Q04660|ERB1_YEAST(376)	NFIPQKYSALR(6)-KVPGYGESIR(1):0	1	9.82e-07
P11484|HSP75_YEAST(455)-P11484|HSP75_YEAST(539)	VNCKENTLLGEFDLK(4)-KHEAR(1):0	1	1.08e-06
P0CX51|RS16A_YEAST(30)-P0CX51|RS16A_YEAST(23)	GLIKVNGSPITLVEPEILR(4)-SATAVAHVKAGK(9):0	1	1.91e-06
P32892|DRS1_YEAST(448)-P32892|DRS1_YEAST(443)	AATKLTQEFVR(4)-IMIDPPKK(7):0	1	1.98e-06
P34760|TSA1_YEAST(132)-P34760|TSA1_YEAST(31)	GLFIIDPKGVIR(8)-YKGK(2):0	1	2.38e-06
P0C0W9|RL11A_YEAST(75)-P0C0W9|RL11A_YEAST(87)	GPKAEEILER(3)-VKEYQLR(2):0	1	2.56e-06
P02407|RS17A_YEAST(59)-P02407|RS17A_YEAST(63)	IAGYTTHLMKR(10)-IQKGPVR(3):0	1	2.63e-06
P00950|PMG1_YEAST(71)-P00950|PMG1_YEAST(44)	AIQTANIALEKADR(11)-AGELLKEK(6):0	1	3.33e-06
P0CX23|RL20A_YEAST(141)-P0CX23|RL20A_YEAST(136)	QYVKQFLTK(4)-TADVKR(5):0	1	3.65e-06
P02829|HSP82_YEAST(98)-P02829|HSP82_YEAST(44)	AELINNLGTIAKSGTK(12)-ELISNASDALDKIR(12):0	1	4.07e-06
P38789|SSF1_YEAST(374)-P38789|SSF1_YEAST(378)	HAAKMR(4)-LKEQR(2):0	1	4.28e-06
P32324|EF2_YEAST(429)-P32324|EF2_YEAST(410)	KDDLFIKAIQR(7)-SGQKVR(4):0	1	4.68e-06
P00560|PGK_YEAST(386)-P00560|PGK_YEAST(351)	YGVTDKISHVSTGGGASLELLEGK(6)-FAAGTKALLDEVVK(6):0	1	1.84e-05
Q04373|PUF6_YEAST(311)-Q04373|PUF6_YEAST(235)	NLIGTITASVEKGSTGFQILHAAMR(12)-KLMR(1):0	1	6.18e-05
P14540|ALF_YEAST(27)-P14540|ALF_YEAST(2)	TGVIVGEDVHNLFTYAKEHK(17)-GVEQILK(1):0	1	7.17e-05
P26784|RL16A_YEAST(91)-P26785|RL16B_YEAST(81)	GMVSHKTAR(6)-ILYKAIR(4):0	1	5.15e-05
